# Supplementary material for: In-depth proteomic profiling of the uveal melanoma secretome
Source: Oncotarget. 2016 Jul 6;7(31):49623–35. doi: 10.18632/oncotarget.10418 (PMC5226534; doi:10.18632/oncotarget.10418)
Supplement: Supplementary file 2 [file oncotarget-07-49623-s002.xlsx]

## Sheet: Sheet1
Supplementary Table 3: Activated biological functions in UM cells as compared with NCM
Categories	Diseases or Functions Annotation	p-Value	Activation z-score	Molecules	# Molecules
Cell Signalling, Post-Translational Modification	tyrosine phosphorylation of protein	0.00175	2.164	APP,BSG,FN1,ITGB1,THBS1	5
Cell-mediated Immune Response, Cellular Movement, Hematological System Development and Function, Immune Cell Trafficking	T cell migration	0.000256	2.395	DPP4,FN1,ICAM1,ITGA3,ITGB1,THBS1	6
	cell movement of T lymphocytes	0.00116	2.181	DPP4,ICAM1,ITGA3,ITGB1,THBS1	5
Cell-To-Cell Signalling and Interaction	activation of cells	3.12e-08	2.042	ALB,APP,C3,CYR61,DPP4,DUSP3,FN1,GC,	18
				ICAM1,ITGA3,LGALS3,MMP1,PLAT,PMEL,
				PVRL2,RAB27A,THBS1,TNC
	adhesion of connective tissue cells	2.56e-08	2.393	COL1A1,CTGF,CYR61,FN1,ICAM1,ITGB1,	8
				TGFBI,TNC
	adhesion of leukaemia cell lines	0.001	2.192	FN1,ICAM1,ITGA3,ITGB1,TNC	5
	attachment of cells	0.00024	2.19	BCAP31,FN1,ITGA3,ITGB1,TGFBI	5
	adhesion of carcinoma cell lines	4.89e-06	2.174	BSG,CTSB,ICAM1,ITGB1,THBS1	5
	attachment of tumour cell lines	0.000262	2	BCAP31,FN1,ITGA3,ITGB1	4
Cell-To-Cell Signalling and Interaction, Embryonic Development	adhesion of embryonic cell lines	1.21e-08	2.164	C3,FN1,ICAM1,ITGA3,ITGB1,POSTN,TIMP1	7
Cell-To-Cell Signalling and Interaction, Hair and Skin Development and Function	adhesion of epithelial cell lines	1.85e-08	2.2	C3,FN1,ICAM1,ITGA3,ITGB1,POSTN,TIMP1	7
Cell-To-Cell Signalling and Interaction, Hematological System Development and Function, Immune Cell Trafficking, Inflammatory Response	activation of myeloid cells	0.000109	2.393	APP,C3,GC,PLAT,PVRL2,THBS1	6
	activation of phagocytes	0.000347	2.393	APP,C3,GC,PLAT,PVRL2,THBS1	6
Cellular Assembly and Organisation, Cellular Function and Maintenance	organisation of cytoskeleton	0.000594	2.78	ACTN1,ANXA1,APP,BSG,CAP1,FN1,ICAM1,	17
				ITGA3,ITGB1,LAMB1,NUMA1,PLAT,PTK7,
				SEPT7,SNCA,STK24,THBS1
Cellular Assembly and Organisation, Cellular Function and Maintenance	microtubule dynamics	0.000204	2.744	APP,BSG,CAP1,FN1,ICAM1,ITGA3,ITGB1,	15
				LAMB1,NUMA1,PLAT,PTK7,SEPT7,SNCA,
				STK24,THBS1
Cellular Development	differentiation of cells	1.31e-07	2.225	ALB,ANXA1,APP,BDH2,COL18A1,COL4A1,	26
				COL6A1,CTGF,CTSB,CYR61,DPP4,FN1,
				HSPE1,IGFBP5,ITGB1,LAMA4,LOXL2,NID2,
				NOV,PLAT,SERPINE2,SNCA,TIMP1,TNC,
				TPM4,VCAN
Cellular Growth and Proliferation	outgrowth of cells	2.89e-09	2.233	A2M,APP,CYR61,FKBP4,FN1,HSP90AA1,	10
				ITGA3,ITGB1,THBS1,TNC
Cellular Movement	cell movement	4.71e-16	2.639	A2M,ALB,ANXA1,APP,BCAN,BSG,C3,	50
				C4A/C4B,CAP1,CAPN1,COL18A1,COL1A1,
				COL4A1,COL4A2,CSPG4,CTGF,CTSB,
				CYR61,DPP4,FLNB,FN1,GC,HEBP1,
				HSP90AA1,ICAM1,IGFBP2,IGFBP5,IGSF8,
				ITGA3,ITGB1,LAMB1,LGALS3,LGMN,LOX,
				LOXL2,LTBP2,MMP1,MYH10,NOV,PLAT,
				POSTN,PPIA,SERPINE1,STK24,TGFBI,
				THBS1,THBS2,TIMP1,TNC,VCAN
	migration of cells	1.35e-14	2.426	A2M,ALB,ANXA1,APP,BSG,C3,C4A/C4B,	45
				COL18A1,COL1A1,COL4A1,COL4A2,CTGF,
				CTSB,CYR61,DPP4,FLNB,FN1,HEBP1,
				HSP90AA1,ICAM1,IGFBP2,IGFBP5,IGSF8,
				ITGA3,ITGB1,LAMB1,LGALS3,LGMN,LOX,
				LOXL2,LTBP2,MMP1,MYH10,NOV,PLAT,
				POSTN,PPIA,SERPINE1,STK24,TGFBI,
				THBS1,THBS2,TIMP1,TNC,VCAN
	cell movement of carcinoma cell lines	2.15e-05	2.913	BSG,CTGF,CTSB,CYR61,FN1,ITGB1,MMP1,	10
				NOV,POSTN,TGFBI
	invasion of breast cancer cell lines	9.75e-05	2.036	BSG,CTSB,FN1,HSP90AA1,ITGA3,LOX,	10
				LOXL2,MMP1,TIMP1,TNC
	migration of carcinoma cell lines	0.000151	2.607	BSG,CTSB,CYR61,ITGB1,MMP1,NOV,	8
				POSTN,TGFBI
	invasion of carcinoma cell lines	0.00178	2.401	BSG,CTSB,CYR61,ITGB1,NOV,POSTN,	7
				TGFBI
	migration of melanoma cell lines	0.000131	2.15	BSG,COL1A1,CTGF,ITGB1,LTBP2,VCAN	6
Free Radical Scavenging	metabolism of reactive oxygen species	0.000915	2.576	ALB,APP,ARHGDIA,CBR1,COL18A1,ITGB1,	9
				PARK7,PPIA,PXDN
