# Supplementary material for: In-depth proteomic profiling of the uveal melanoma secretome
Source: Oncotarget. 2016 Jul 6;7(31):49623–35. doi: 10.18632/oncotarget.10418 (PMC5226534; doi:10.18632/oncotarget.10418)
Supplement: Supplementary file 3 [file oncotarget-07-49623-s003.xlsx]

## Sheet: Sheet1
Supplementary Table 4 – Canonical signalling pathways associated with UM
Ingenuity Canonical Signalling Pathways	-log(p-value)	Ratio	z-score	Molecules
EIF2 signalling	20.7	0.209	-3.317	EIF2S1,RPS10,RPL13A,EIF3B,RPS5,EIF3I,RPS20,RPL12,RPS19,RPL5,RPL28,RPS15A,RPS11,RPL3,RPS8,EIF4A1,RPS3A, RPL30,RPS25,RPL26L1,RPL11,RPS18,RPS7,RPS2,RPS14,RPS3,RPSA,RPS16,EIF2S3,RPL24,RPS9,RPS28,RPS4X,RPS27A,RPL27,RPL10A
Regulation of eIF4 and p70S6K signalling	14.6	0.19	NaN	EIF2S1,RPS10,ITGA3,EIF3B,RPS5,EIF3I,RPS20,RPS19,ITGB1,RPS15A,RPS11,RPS8,EIF4A1,RPS3A,RPS25,RPS18,RPS7, RPS2,RPS14,RPS3,RPSA,RPS16,EIF2S3,RPS9,RPS28,RPS4X,RPS27A
Hepatic Fibrosis/Hepatic Stellate Cell activation	12.7	0.155	NaN	IGFBP4,MMP2,COL6A1,CTGF,COL1A1,MYH9,A2M,COL12A1,FN1,MET,COL4A1,LAMA1,COL6A3,COL3A1,COL1A2,IGFBP5, MYH10,COL6A2,COL18A1,TIMP2,MYL6,COL5A2,COL11A1,COL4A2,TIMP1,SERPINE1,ICAM1,MMP1
Actin cytoskeleton signalling	11.1	0.133	0.192	IQGAP1,ACTR2,VCL,ITGA3,ARPC1B,MYH9,FN1,CFL1,PFN1,ACTB,CYFIP1,ITGB1,ARPC4,CRK,ACTN4,TLN1,ARPC3,FLNA, MYL12B,EZR,MSN,MYH10,ACTN1,ACTR3,CFL2,RDX,MYL6,GSN
mTOR signalling	10.3	0.137	NaN	RPS10,FKBP1A,RHOC,EIF3B,RPS5,EIF3I,RPS20,RPS19,RPS15A,RPS11,RPS8,EIF4A1,RPS3A,RPS25,RPS18,RPS7,RPS2, RPS14,RPS3,RPSA,RPS16,RPS9,RPS28,RPS4X,RPS27A
RhoGDI signalling	10	0.14	0	ACTR2,ARPC3,GNB2L1,ITGA3,MYL12B,EZR,MSN,GDI2,GNB1,RHOC,ARPC1B,ACTR3,CD44,RDX,CFL2,GNB2,MYL6,GNAI2, CFL1,ACTB,ITGB1,ARPC4,ARHGDIA,CDH1
Leukocyte extravasation signalling	9.7	0.13	-0.209	CXCL12,VCL,MMP2,ITGA3,GNAI2,ACTB,ITGB1,CRK,ACTN4,CTTN,CTNNB1,VASP,EZR,MSN,ACTN1,EDIL3,CD44,TIMP2,RDX, MYL6,RAP1B,TIMP1,ICAM1,MMP1,MMP14
Signalling by Rho family GTPases	9.32	0.116	-1.964	IQGAP1,ACTR2,ITGA3,GNB1,RHOC,ARPC1B,VIM,GNAI2,CFL1,ACTB,CYFIP1,ITGB1,ARPC4,CDH1,ARPC3,GNB2L1,MYL12B,EZR,MSN,ACTR3,SEPT2,STMN1,CFL2,RDX,GNB2,MYL6,SEPT7
Integrin signalling	8.65	0.12	-1.043	ACTR2,TLN1,ITGAV,ARPC3,VCL,CTTN,ITGA3,CAPN1,MYL12B,VASP,RHOC,ACTN1,ARPC1B,ACTR3,CAPN5,PFN1,ACTB, GSN,ITGB1,ARPC4,RAP1B,CRK,ACTN4,CAPN2
Remodeling of epithelial adherens junctions	8.49	0.212	-1.897	IQGAP1,ACTR2,ARPC3,VCL,CTNNB1,ACTN1,ARPC1B,ACTR3,RAB7A,ACTB,ARPC4,MET,CDH1,ACTN4
Protein ubiquitination pathway	8.49	0.106	NaN	PSMB6,HSPA2,UBA1,HSPD1,PSMB5,HSPE1,PSMB1,PSMA7,HSPA8,PSMA2,STUB1,PSMB2,PSMA1,HSP90AA1,TCEB2, USP14,CRYAB,UCHL1,HSP90B1,PSMA6,HSPB1,HSPA4,HSPA9,HSPA5,HSPH1,HSP90AB1,NEDD4L
Epithelial adherens junction signalling	8.47	0.14	NaN	IQGAP1,ACTR2,ARPC3,VCL,CTNNB1,JUP,PVRL2,MYH10,ACTN1,ARPC1B,ACTR3,MYH9,MYL6,ACTB,ARPC4,RAP1B,MET, CRK,CDH1,ACTN4
Regulation of actin-based motility by Rho	7.75	0.172	-1.387	ACTR2,ARPC3,ITGA3,MYL12B,RHOC,ARPC1B,ACTR3,MYL6,CFL1,PFN1,ACTB,GSN,ITGB1,ARPC4,ARHGDIA
RhoA signalling	7.37	0.142	-2	ACTR2,ARPC3,NRP2,MYL12B,EZR,MSN,ARPC1B,ACTR3,SEPT2,RDX,CFL2,MYL6,CFL1,SEPT7,PFN1,ACTB,ARPC4
Axonal guidance signalling	6.3	0.0749	NaN	CXCL12,ACTR2,MMP2,ITGA3,NRP2,PAPPA,GNB1,PLXNC1,ADAM10,ARPC1B,GNAI2,CFL1,PFN1,ITGB1,ARPC4,SEMA3C, MET,CRK,PRKAR2A,ARPC3,GNB2L1,MYL12B,VASP,SEMA3B,DPYSL2,ACTR3,CFL2,GNB2,MYL6,BMP1,RAP1B,PDIA3
Inhibition of matrix metalloproteases	6.1	0.237	NaN	A2M,MMP2,THBS2,HSPG2,TIMP1,ADAM10,MMP1,TIMP2,MMP14
Clathrin-mediated endocytosis signalling	5.96	0.103	NaN	ACTR2,ARPC3,CTTN,CLTC,AP2B1,ARPC1B,ACTR3,RAB7A,CLTA,ACTB,HSPA8,CLU,ITGB1,ARPC4,MET,APOE,CLTB, RAB11B,ALB
Ephrin receptor signalling	5.76	0.105	-1.732	CXCL12,ACTR2,ARPC3,GNB2L1,ITGA3,GNB1,ADAM10,ARPC1B,ACTR3,CFL2,GNB2,GNAI2,CFL1,ITGB1,ARPC4,RAP1B,ABI1, CRK
Unfolded protein response	5.74	0.189	NaN	CALR,HSPA2,HSPA4,HSPA9,HSPA8,HSP90B1,HSPA5,HSPH1,VCP,P4HB
Regulation of cellular mechanics by calpain protease	5.58	0.182	0.447	CAPN5,TLN1,VCL,ITGA3,ITGB1,CAPN1,EZR,ACTN1,ACTN4,CAPN2
IGF-1 signalling	5.5	0.134	NaN	IGFBP4,YWHAQ,CYR61,IGFBP2,CTGF,IGFBP5,YWHAE,NOV,IGFBP7,YWHAZ,YWHAB,IGFBP6,PRKAR2A
ILK Signalling	5.44	0.0994	-1	FLNB,VCL,FLNA,CTNNB1,DSP,RHOC,MYH10,ACTN1,CFL2,MYH9,VIM,MYL6,FN1,CFL1,ACTB,ITGB1,CDH1,ACTN4
Complement system	5.26	0.222	1.134	CD59,C4A/C4B,C2,C3,CFI,C1S,C1R,CFH
Ephrin B signalling	5.25	0.151	0	CXCL12,GNAI2,CFL1,GNB2L1,CTNNB1,HNRNPK,GNB1,ABI1,CAP1,CFL2,GNB2
Germ Cell-Sertoli Cell junction signalling	5.08	0.103	NaN	IQGAP1,VCL,ITGA3,CTNNB1,JUP,PVRL2,RHOC,ACTN1,CFL2,A2M,CFL1,ACTB,GSN,ITGB1,CDH1,ACTN4
Agranulocyte adhesion and diapedesis	5.04	0.0971	NaN	CXCL12,MMP2,ITGA3,EZR,MSN,MYH10,RDX,MYH9,MYL6,GLG1,GNAI2,FN1,ACTB,ITGB1,ICAM1,MMP1,MMP14
NaN = No activity pattern available, p value determined by Fisher’s exact test
