# Supplementary material for: In-depth proteomic profiling of the uveal melanoma secretome
Source: Oncotarget. 2016 Jul 6;7(31):49623–35. doi: 10.18632/oncotarget.10418 (PMC5226534; doi:10.18632/oncotarget.10418)
Supplement: Supplementary file 4 [file oncotarget-07-49623-s004.xlsx]

## Sheet: Sheet1
Supplementary Table 5: 325 differentially expressed secreted proteins
Accession	Unique peptides	Confidence score	Max fold change	Highest mean condition	Lowest mean condition	Description	Secretory mechanism
O00159	8	409.62	2.32	High risk	Normal	Unconventional myosin-Ic GN=MYO1C	E
O00161	3	118.77	5.93	High risk	Normal	Synaptosomal-associated protein 23 GN=SNAP23	E
O00339	7	345.1	24.97	Low risk	Normal	Matrilin-2 GN=MATN2	C
O00391	8	449.74	9.13	Low risk	Normal	Sulfhydryl oxidase 1 GN=QSOX1	C
O00468	29	1650.33	8.92	High risk	Normal	Agrin GN=AGRN	C
O00622	4	164.77	5.75	High risk	Normal	Protein CYR61 GN=CYR61	C
O14672	5	203.36	2.73	High risk	Normal	Disintegrin and metalloproteinase domain-containing protein 10 GN=ADAM10	E
O14828	5	273.01	2.02	Normal	Low risk	Secretory carrier-associated membrane protein 3 GN=SCAMP3	E
O15145	3	116.02	2.41	Normal	Low risk	Actin-related protein 2/3 complex subunit 3 GN=ARPC3	E
O15230	22	1355.34	8.14	High risk	Normal	Laminin subunit alpha-5 GN=LAMA5	C
O15240	21	1487.97	56.75	High risk	Normal	Neurosecretory protein VGF GN=VGF	C
O15400	6	592.24	9.12	Normal	Low risk	Syntaxin-7 GN=STX7	E
O15498	3	140.59	4	Normal	Low risk	Synaptobrevin homolog YKT6 GN=YKT6	E
O43175	3	150.41	3.81	Normal	High risk	D-3-phosphoglycerate dehydrogenase GN=PHGDH	E
O43707	12	1204	2.63	High risk	Normal	Alpha-actinin-4 GN=ACTN4	E
O43776	9	448.51	2.27	Normal	Low risk	Asparagine--tRNA ligase, cytoplasmic GN=NARS	E
O43854	4	163.17	7.93	Low risk	Normal	EGF-like repeat and discoidin I-like domain-containing protein 3 GN=EDIL3	C
O60245	6	333.49	5.5	High risk	Normal	Protocadherin-7 GN=PCDH7	NC
O60271	6	233.74	2.84	Normal	Low risk	C-Jun-amino-terminal kinase-interacting protein 4 GN=SPAG9	E
O60462	7	343.53	8.35	High risk	Normal	Neuropilin-2 GN=NRP2	C
O60486	8	388.3	4.57	High risk	Low risk	Plexin-C1 GN=PLXNC1	NC
O60568	8	446.68	8.21	High risk	Normal	Procollagen-lysine,2-oxoglutarate 5-dioxygenase 3 GN=PLOD3	E
O60701	6	313.95	3.07	High risk	Low risk	UDP-glucose 6-dehydrogenase GN=UGDH	E
O60784	3	152.64	3.82	Normal	Low risk	Target of Myb protein 1 GN=TOM1	E
O60869	3	142.89	3.73	Normal	High risk	Endothelial differentiation-related factor 1 GN=EDF1	E
O75347	5	238.81	2.02	Normal	Low risk	Tubulin-specific chaperone A GN=TBCA	E
O75348	4	178.21	5.39	Normal	Low risk	V-type proton ATPase subunit G 1 GN=ATP6V1G1	E
O75367	3	282.11	3.87	Normal	High risk	Core histone macro-H2A.1 GN=H2AFY	E
O75369	31	1780.75	7.55	Low risk	Normal	Filamin-B GN=FLNB	E
O75380	3	145.93	2.28	Normal	Low risk	NADH dehydrogenase [ubiquine] iron-sulfur protein 6, mitochondrial GN=NDUFS6	NC
O75828	3	374.87	3.5	Normal	High risk	Carbonyl reductase [NADPH] 3 GN=CBR3	NC
O75874	4	253.2	2.91	Normal	High risk	Isocitrate dehydrogenase [NADP] cytoplasmic GN=IDH1	E
O75955	4	315.33	3.82	High risk	Low risk	Flotillin-1 GN=FLOT1	E
O94907	4	225.47	15.37	High risk	Normal	Dickkopf-related protein 1 GN=DKK1	C
O94985	20	1181.53	2.4	High risk	Normal	Calsyntenin-1 GN=CLSTN1	NC
O95834	4	205.6	3.5	Normal	Low risk	Echiderm microtubule-associated protein-like 2 GN=EML2	NC
O95881	3	127.7	3.31	Normal	High risk	Thioredoxin domain-containing protein 12 GN=TXNDC12	NC
P00390	5	277.7	3.9	Normal	Low risk	Glutathione reductase, mitochondrial GN=GSR	NC
P00558	14	1100.5	2.96	Normal	Low risk	Phosphoglycerate kinase 1 GN=PGK1	E
P00568	3	152.73	4.44	Normal	High risk	Adenylate kinase isoenzyme 1 GN=AK1	NC
P00736	5	344.66	14.61	High risk	Normal	Complement C1r subcomponent GN=C1R	E
P00750	5	259.82	3.49	Low risk	Normal	Tissue-type plasminogen activator GN=PLAT	C
P01023	28	1820.97	9.48	High risk	Normal	Alpha-2-macroglobulin GN=A2M	C
P01024	6	369.34	11.12	High risk	Normal	Complement C3 GN=C3	C
P01033	6	446.15	9.74	High risk	Normal	Metalloproteinase inhibitor 1 GN=TIMP1	C
P02452	26	1544.98	10.86	High risk	Normal	Collagen alpha-1(I) chain GN=COL1A1	C
P02461	14	789.51	10.05	High risk	Normal	Collagen alpha-1(III) chain GN=COL3A1	C
P02462	5	405.57	18.87	High risk	Normal	Collagen alpha-1(IV) chain GN=COL4A1	C
P02511	7	435.7	2.67	High risk	Normal	Alpha-crystallin B chain GN=CRYAB	E
P02751	84	7130.93	117.23	Low risk	Normal	Fibronectin GN=FN1	C
P02765	3	202.83	19.66	Low risk	Normal	Alpha-2-HS-glycoprotein GN=AHSG	C
P02768	4	285.94	10.67	High risk	Normal	Serum albumin GN=ALB	C
P02774	7	356.25	42.12	High risk	Normal	Vitamin D-binding protein GN=GC	C
P03956	4	213.04	19.49	High risk	Normal	Interstitial collagenase GN=MMP1	C
P04083	11	834.72	15.6	Low risk	Normal	Annexin A1 GN=ANXA1	E
P04275	3	128.34	10.16	High risk	Normal	von Willebrand factor GN=VWF	C
P05023	17	1122.8	3.84	High risk	Normal	Sodium/potassium-transporting ATPase subunit alpha-1 GN=ATP1A1	NC
P05067	12	675.22	16.14	High risk	Normal	Amyloid beta A4 protein GN=APP	NC
P05121	7	470.84	15.03	High risk	Normal	Plasminogen activator inhibitor 1 GN=SERPINE1	C
P05156	5	264.85	11.63	Low risk	Normal	Complement factor I GN=CFI	C
P05198	3	149.13	2.33	Normal	High risk	Eukaryotic translation initiation factor 2 subunit 1 GN=EIF2S1	E
P05362	9	458.95	3.6	High risk	Normal	Intercellular adhesion molecule 1 GN=ICAM1	E
P05556	10	517.58	13.67	High risk	Normal	Integrin beta-1 GN=ITGB1	NC
P06733	17	1518.8	2.09	Normal	High risk	Alpha-enolase GN=E1	E
P06737	6	417.08	3.31	High risk	Low risk	Glycogen phosphorylase, liver form GN=PYGL	E
P06756	4	185.83	3.75	High risk	Normal	Integrin alpha-V GN=ITGAV	E
P07093	11	781.25	9.87	Low risk	Normal	Glia-derived nexin GN=SERPINE2	C
P07355	18	1131.26	2.26	Low risk	Normal	Annexin A2 GN=ANXA2	C
P07384	4	235.42	2.72	Normal	High risk	Calpain-1 catalytic subunit GN=CAPN1	E
P07858	6	271.03	4.32	High risk	Normal	B GN=CTSB	C
P07900	9	1347.2	2.14	Normal	High risk	Heat shock protein HSP 90-alpha GN=HSP90AA1	E
P07910	9	451.12	3.21	Normal	High risk	Heterogeneous nuclear ribonucleoproteins C1/C2 GN=HNRNPC	E
P07942	18	1110.59	13.93	Low risk	Normal	Laminin subunit beta-1 GN=LAMB1	C
P07996	24	1435.8	28.52	Low risk	Normal	Thrombospondin-1 GN=THBS1	E
P08123	34	2335.11	13.47	Low risk	Normal	Collagen alpha-2(I) chain GN=COL1A2	C
P08133	7	319.28	3.33	Normal	High risk	Annexin A6 GN=ANXA6	E
P08195	9	674.29	2.77	High risk	Low risk	4F2 cell-surface antigen heavy chain GN=SLC3A2	NC
P08294	6	335.85	45.35	Low risk	Normal	Extracellular superoxide dismutase [Cu-Zn] GN=SOD3	C
P08476	5	287.86	5.04	High risk	Normal	Inhibin beta A chain GN=INHBA	C
P08572	15	830.77	25.39	High risk	Normal	Collagen alpha-2(IV) chain GN=COL4A2	C
P08582	7	342.22	3.95	High risk	Normal	Melanotransferrin GN=MFI2	E
P08603	10	564.49	6.74	High risk	Normal	Complement factor H GN=CFH	C
P08670	44	3691	2.77	Normal	High risk	Vimentin GN=VIM	E
P08758	9	478.18	4.41	Normal	Low risk	Annexin A5 GN=ANXA5	E
P09211	4	269.11	7.43	Normal	High risk	Glutathione S-transferase P GN=GSTP1	E
P09486	3	191.71	10.84	High risk	Normal	SPARC GN=SPARC	C
P09525	3	161.9	4.5	Normal	Low risk	Annexin A4 GN=ANXA4	E
P09651	7	742.34	3.45	Normal	High risk	Heterogeneous nuclear ribonucleoprotein A1 GN=HNRNPA1	E
P09871	10	600.05	9.24	High risk	Normal	Complement C1s subcomponent GN=C1S	E
P09936	8	479.45	6.57	Normal	Low risk	Ubiquitin carboxyl-terminal hydrolase isozyme L1 GN=UCHL1	E
P09960	3	192.88	5.41	Normal	High risk	Leukotriene A-4 hydrolase GN=LTA4H	E
P0C0L4	10	525.91	6.06	High risk	Normal	Complement C4-A GN=C4A	C
P10451	5	261.11	37.82	Normal	High risk	Osteopontin GN=SPP1	C
P10619	4	225.68	3.87	Low risk	Normal	Lysosomal protective protein GN=CTSA	E
P10909	9	532.67	3.32	High risk	Normal	Clusterin GN=CLU	C
P11021	28	2103.98	2.41	High risk	Normal	78 kDa glucose-regulated protein GN=HSPA5	E
P11047	29	1853.78	17.39	High risk	Normal	Laminin subunit gamma-1 GN=LAMC1	C
P11586	7	371.4	3.46	Normal	Low risk	C-1-tetrahydrofolate synthase, cytoplasmic GN=MTHFD1	E
P11717	22	1134.74	8.17	High risk	Normal	Cation-independent manse-6-phosphate receptor GN=IGF2R	E
P12107	5	292.95	25.33	Low risk	Normal	Collagen alpha-1(XI) chain GN=COL11A1	C
P12109	12	914.33	12.3	High risk	Normal	Collagen alpha-1(VI) chain GN=COL6A1	C
P12110	7	361.96	18.57	High risk	Normal	Collagen alpha-2(VI) chain GN=COL6A2	C
P12111	8	438.68	3.98	High risk	Normal	Collagen alpha-3(VI) chain GN=COL6A3	C
P12814	12	1019.02	3.14	Low risk	Normal	Alpha-actinin-1 GN=ACTN1	E
P12830	3	157.94	4.98	Normal	Low risk	Cadherin-1 GN=CDH1	E
P13489	8	478.2	2.48	Normal	Low risk	Ribonuclease inhibitor GN=RNH1	E
P13497	8	437.68	7.93	Low risk	Normal	Bone morphogenetic protein 1 GN=BMP1	C
P13611	10	500.04	14.24	High risk	Normal	Versican core protein GN=VCAN	C
P13667	7	487.96	2.72	Normal	High risk	Protein disulfide-isomerase A4 GN=PDIA4	NC
P13861	5	195.4	4.18	Normal	High risk	cAMP-dependent protein kinase type II-alpha regulatory subunit GN=PRKAR2A	E
P13987	4	318.77	8.71	High risk	Normal	CD59 glycoprotein GN=CD59	C
P14174	3	212.26	3.66	Normal	Low risk	Macrophage migration inhibitory factor GN=MIF	NC
P14543	14	816.79	3.77	High risk	Normal	Nidogen-1 GN=NID1	C
P14866	8	403.33	3.95	Normal	High risk	Heterogeneous nuclear ribonucleoprotein L GN=HNRNPL	E
P15121	3	121.1	3.05	Normal	High risk	Aldose reductase GN=AKR1B1	E
P15880	5	220.1	2.44	Normal	Low risk	40S ribosomal protein S2 GN=RPS2	E
P16070	5	361.46	2.78	High risk	Normal	CD44 antigen GN=CD44	E
P16112	5	271.05	14.59	High risk	Normal	Aggrecan core protein GN=ACAN	C
P16152	6	525.29	3.56	Normal	Low risk	Carbonyl reductase [NADPH] 1 GN=CBR1	E
P16401	8	515.65	7.53	Normal	High risk	Histone H1.5 GN=HIST1H1B	E
P16949	3	259.14	4.69	Normal	High risk	Stathmin GN=STMN1	E
P17643	8	390.4	5.24	Normal	Low risk	5,6-dihydroxyindole-2-carboxylic acid oxidase GN=TYRP1	NC
P17931	6	639.04	15.69	Normal	Low risk	Galectin-3 GN=LGALS3	C
P18065	10	739.1	71.75	Low risk	Normal	Insulin-like growth factor-binding protein 2 GN=IGFBP2	C
P18206	6	386.93	2.08	Low risk	High risk	Vinculin GN=VCL	E
P19021	7	380.95	8.23	High risk	Normal	Peptidyl-glycine alpha-amidating mooxygenase GN=PAM	C
P19338	17	1063.65	3.26	Normal	High risk	Nucleolin GN=NCL	E
P21281	12	666.11	6.55	Normal	Low risk	V-type proton ATPase subunit B, brain isoform GN=ATP6V1B2	E
P21283	4	253.2	5.61	Normal	Low risk	V-type proton ATPase subunit C 1 GN=ATP6V1C1	E
P21291	8	456.29	3.21	Low risk	Normal	Cysteine and glycine-rich protein 1 GN=CSRP1	E
P21589	7	390.64	7.81	High risk	Normal	5'-nucleotidase GN=NT5E	E
P21810	8	405.95	20.82	High risk	Normal	Biglycan GN=BGN	C
P22314	9	703.66	3.02	Normal	Low risk	Ubiquitin-like modifier-activating enzyme 1 GN=UBA1	E
P22692	6	526.32	5.03	High risk	Normal	Insulin-like growth factor-binding protein 4 GN=IGFBP4	C
P23142	7	379.52	12.1	Low risk	Normal	Fibulin-1 GN=FBLN1	C
P23381	11	695.98	3	High risk	Low risk	Tryptophan--tRNA ligase, cytoplasmic GN=WARS	E
P23396	9	465.33	2.27	Normal	High risk	40S ribosomal protein S3 GN=RPS3	E
P24592	3	254.89	8.98	High risk	Normal	Insulin-like growth factor-binding protein 6 GN=IGFBP6	C
P24593	7	396.73	5.56	High risk	Normal	Insulin-like growth factor-binding protein 5 GN=IGFBP5	C
P24752	4	183.44	11.94	Normal	High risk	Acetyl-CoA acetyltransferase, mitochondrial GN=ACAT1	E
P24821	7	337.96	38.03	Low risk	Normal	Tenascin GN=TNC	C
P25391	13	648.55	4.87	High risk	Normal	Laminin subunit alpha-1 GN=LAMA1	C
P26006	6	283.61	5.27	High risk	Normal	Integrin alpha-3 GN=ITGA3	E
P26022	4	282.22	19.55	Low risk	Normal	Pentraxin-related protein PTX3 GN=PTX3	C
P26599	7	384.38	3.52	Normal	High risk	Polypyrimidine tract-binding protein 1 GN=PTBP1	E
P27105	6	383.64	7.3	High risk	Normal	Erythrocyte band 7 integral membrane protein GN=STOM	E
P27487	8	498.32	11.71	Normal	Low risk	Dipeptidyl peptidase 4 GN=DPP4	C
P28074	5	476.63	2.5	Normal	Low risk	Proteasome subunit beta type-5 GN=PSMB5	E
P28300	4	228.76	39.82	Low risk	Normal	Protein-lysine 6-oxidase GN=LOX	C
P28838	8	415.29	2.57	Normal	Low risk	Cytosol aminopeptidase GN=LAP3	E
P29120	7	420.62	16.19	High risk	Low risk	Neuroendocrine convertase 1 GN=PCSK1	NC
P29279	10	494.08	15.08	High risk	Normal	Connective tissue growth factor GN=CTGF	C
P29401	14	892.15	3.13	Normal	High risk	Transketolase GN=TKT	E
P30040	3	147.12	2.38	Normal	Low risk	Endoplasmic reticulum resident protein 29 GN=ERP29	E
P30050	5	337.3	2.29	Normal	High risk	60S ribosomal protein L12 GN=RPL12	E
P30086	5	375.3	3.06	Normal	High risk	Phosphatidylethalamine-binding protein 1 GN=PEBP1	E
P32119	6	347.16	2.39	Normal	High risk	Peroxiredoxin-2 GN=PRDX2	E
P34896	3	144.82	3.85	High risk	Low risk	Serine hydroxymethyltransferase, cytosolic GN=SHMT1	E
P35222	3	187.91	3.95	Normal	Low risk	Catenin beta-1 GN=CTNNB1	E
P35241	9	978.88	2.9	Normal	Low risk	Radixin GN=RDX	E
P35442	17	961.28	22.74	High risk	Normal	Thrombospondin-2 GN=THBS2	C
P35555	33	1801.69	14.06	Low risk	Normal	Fibrillin-1 GN=FBN1	C
P35580	21	1614.67	6.06	Normal	Low risk	Myosin-10 GN=MYH10	E
P35613	4	174.85	3.63	High risk	Normal	Basigin GN=BSG	E
P36871	4	195.62	10.68	Normal	Low risk	Phosphoglucomutase-1 GN=PGM1	E
P37837	3	164.75	3.9	Normal	High risk	Transaldolase GN=TALDO1	E
P37840	5	392.54	18.36	Normal	High risk	Alpha-synuclein GN=SNCA	C
P38606	6	351.85	5.35	Normal	Low risk	V-type proton ATPase catalytic subunit A GN=ATP6V1A	E
P39023	5	266.02	2.55	Normal	High risk	60S ribosomal protein L3 GN=RPL3	E
P39060	5	293.21	4.87	High risk	Normal	Collagen alpha-1(XVIII) chain GN=COL18A1	C
P40227	5	442.01	3.7	Normal	Low risk	T-complex protein 1 subunit zeta GN=CCT6A	E
P40429	5	217.98	2.75	Normal	High risk	60S ribosomal protein L13a GN=RPL13A	NC
P40925	8	480.06	3.73	Normal	Low risk	Malate dehydrogenase, cytoplasmic GN=MDH1	E
P40967	4	168.75	5.49	Normal	Low risk	Melanocyte protein PMEL GN=PMEL	C
P41252	6	237.95	2.41	Normal	Low risk	Isoleucine--tRNA ligase, cytoplasmic GN=IARS	E
P42765	8	338.32	6.14	Normal	High risk	3-ketoacyl-CoA thiolase, mitochondrial GN=ACAA2	E
P43121	7	506.97	2.47	Low risk	Normal	Cell surface glycoprotein MUC18 GN=MCAM	NC
P43235	6	339.34	6.82	Normal	Low risk	Cathepsin K GN=CTSK	NC
P43490	3	133.62	2.09	Normal	Low risk	Nicotinamide phosphoribosyltransferase GN=NAMPT	C
P46108	5	285.44	2.01	Normal	High risk	Adapter molecule crk GN=CRK	E
P46781	5	250.2	2.04	Normal	High risk	40S ribosomal protein S9 GN=RPS9	E
P46783	3	194.01	2.42	Normal	High risk	40S ribosomal protein S10 GN=RPS10	E
P46940	12	617.71	2.23	High risk	Low risk	Ras GTPase-activating-like protein IQGAP1 GN=IQGAP1	E
P47756	9	430.33	2.49	Normal	High risk	F-actin-capping protein subunit beta GN=CAPZB	E
P48741	5	1123.73	2.57	Normal	High risk	Heat shock 70 kDa protein 1A/1B GN=HSPA1A	NC
P48745	9	638.09	76.72	High risk	Normal	Protein V homolog GN=V	C
P49189	8	451.05	2.66	Normal	High risk	4-trimethylamibutyraldehyde dehydrogenase GN=ALDH9A1	E
P49327	13	640.81	2.22	High risk	Normal	Fatty acid synthase GN=FASN	E
P50454	3	182.13	3.51	Low risk	High risk	Serpin H1 GN=SERPINH1	E
P51149	5	317.18	3.9	Normal	High risk	Ras-related protein Rab-7a GN=RAB7A	E
P51159	3	171.19	32.74	Normal	Low risk	Ras-related protein Rab-27A GN=RAB27A	E
P51452	4	234.1	3.54	Normal	Low risk	Dual specificity protein phosphatase 3 GN=DUSP3	E
P51572	3	140.81	4.83	Normal	Low risk	B-cell receptor-associated protein 31 GN=BCAP31	NC
P52209	4	237.7	5.33	Normal	Low risk	6-phosphogluconate dehydrogenase, decarboxylating GN=PGD	E
P52565	5	280.41	2.79	Normal	Low risk	Rho GDP-dissociation inhibitor 1 GN=ARHGDIA	E
P53621	12	585.75	2.31	Normal	High risk	Coatomer subunit alpha GN=COPA	C
P53990	3	114.41	2.13	Normal	High risk	IST1 homolog GN=IST1	E
P53999	3	165.03	10.17	Normal	High risk	Activated RNA polymerase II transcriptional coactivator p15 GN=SUB1	E
P54652	5	1076.85	2.71	Normal	High risk	Heat shock-related 70 kDa protein 2 GN=HSPA2	E
P54819	3	108.4	3.76	Normal	High risk	Adenylate kinase 2, mitochondrial GN=AK2	E
P55268	10	483.23	9.92	High risk	Normal	Laminin subunit beta-2 GN=LAMB2	C
P59998	3	127.85	2.1	Normal	High risk	Actin-related protein 2/3 complex subunit 4 GN=ARPC4	E
P60174	9	573.27	5.09	Normal	Low risk	Triosephosphate isomerase GN=TPI1	E
P61026	3	193.14	2.95	High risk	Low risk	Ras-related protein Rab-10 GN=RAB10	E
P61224	4	225.65	2.07	Normal	Low risk	Ras-related protein Rap-1b GN=RAP1B	E
P61247	5	218.71	2.31	Normal	Low risk	40S ribosomal protein S3a GN=RPS3A	E
P61353	3	139.28	2.34	Normal	High risk	60S ribosomal protein L27 GN=RPL27	E
P61604	7	558.78	2.21	Normal	High risk	10 kDa heat shock protein, mitochondrial GN=HSPE1	E
P61764	3	207.43	6.61	Normal	Low risk	Syntaxin-binding protein 1 GN=STXBP1	E
P61978	13	645.82	2.88	Normal	High risk	Heterogeneous nuclear ribonucleoprotein K GN=HNRNPK	E
P62241	8	593.02	3.21	Normal	Low risk	40S ribosomal protein S8 GN=RPS8	E
P62269	3	171.63	3.88	Normal	Low risk	40S ribosomal protein S18 GN=RPS18	E
P62280	8	447.22	2.22	Normal	High risk	40S ribosomal protein S11 GN=RPS11	E
P62701	4	299.07	2.25	Normal	Low risk	40S ribosomal protein S4, X isoform GN=RPS4X	E
P62805	11	966.97	6.33	Normal	High risk	Histone H4 GN=HIST1H4A	E
P62851	4	211.19	2.38	Normal	Low risk	40S ribosomal protein S25 GN=RPS25	E
P62857	5	299.13	2.03	Normal	High risk	40S ribosomal protein S28 GN=RPS28	E
P62873	3	344.83	2.34	Normal	Low risk	Guanine nucleotide-binding protein G(I)/G(S)/G(T) subunit beta-1 GN=GNB1	E
P62913	4	187.73	2.14	Normal	High risk	60S ribosomal protein L11 GN=RPL11	E
P62937	11	760.38	3.01	Normal	Low risk	Peptidyl-prolyl cis-trans isomerase A GN=PPIA	C
P63010	3	207.95	2.14	Normal	High risk	AP-2 complex subunit beta GN=AP2B1	NC
P63244	7	359.23	2.03	Normal	High risk	Guanine nucleotide-binding protein subunit beta-2-like 1 GN=GNB2L1	E
P67936	7	1246.23	2.5	Normal	High risk	Tropomyosin alpha-4 chain GN=TPM4	E
P78371	7	381.27	2.44	Normal	Low risk	T-complex protein 1 subunit beta GN=CCT2	E
P83731	4	244.92	2.62	Normal	High risk	60S ribosomal protein L24 GN=RPL24	E
P98095	3	114.47	25.98	Low risk	Normal	Fibulin-2 GN=FBLN2	C
P98155	4	166.49	11.68	High risk	Normal	Very low-density lipoprotein receptor GN=VLDLR	NC
P98160	54	3514.11	15.76	Low risk	Normal	Basement membrane-specific heparan sulfate proteoglycan core protein GN=HSPG2	C
Q00610	15	691.56	2.13	Normal	Low risk	Clathrin heavy chain 1 GN=CLTC	E
Q01082	30	1756.57	2.58	Normal	High risk	Spectrin beta chain, n-erythrocytic 1 GN=SPTBN1	E
Q01518	9	815.54	2.91	Normal	Low risk	Adenylyl cyclase-associated protein 1 GN=CAP1	E
Q01650	3	314.06	2.48	Normal	Low risk	Large neutral amino acids transporter small subunit 1 GN=SLC7A5	E
Q01813	5	272.13	6.35	Normal	Low risk	ATP-dependent 6-phosphofructokinase, platelet type GN=PFKP	E
Q02790	5	222.18	2.42	Normal	High risk	Peptidyl-prolyl cis-trans isomerase FKBP4 GN=FKBP4	E
Q02809	16	942.17	8.41	Low risk	Normal	Procollagen-lysine,2-oxoglutarate 5-dioxygenase 1 GN=PLOD1	E
Q04760	4	139.13	2.19	Normal	High risk	Lactoylglutathione lyase GN=GLO1	E
Q06033	3	134.79	5.04	Low risk	Normal	Inter-alpha-trypsin inhibitor heavy chain H3 GN=ITIH3	C
Q06481	17	976.38	9.42	High risk	Normal	Amyloid-like protein 2 GN=APLP2	E
Q08257	3	119.11	2.55	Normal	High risk	Quine oxidoreductase GN=CRYZ	E
Q08380	13	741.11	4.03	High risk	Normal	Galectin-3-binding protein GN=LGALS3BP	C
Q12929	3	194.58	4.07	High risk	Low risk	Epidermal growth factor receptor kinase substrate 8 GN=EPS8	E
Q13214	3	145.9	53.72	Low risk	Normal	Semaphorin-3B GN=SEMA3B	C
Q13308	5	242.81	3.84	High risk	Normal	Inactive tyrosine-protein kinase 7 GN=PTK7	NC
Q13332	5	247.19	3.34	High risk	Low risk	Receptor-type tyrosine-protein phosphatase S GN=PTPRS	E
Q13347	4	206.86	2.3	Normal	High risk	Eukaryotic translation initiation factor 3 subunit I GN=EIF3I	E
Q13425	4	162.86	3.07	Normal	Low risk	Beta-2-syntrophin GN=SNTB2	E
Q13501	4	185.67	5.82	High risk	Low risk	Sequestosome-1 GN=SQSTM1	E
Q13813	40	2315.97	2.31	Normal	Low risk	Spectrin alpha chain, n-erythrocytic 1 GN=SPTAN1	E
Q14112	12	744.37	28.98	Low risk	Normal	Nidogen-2 GN=NID2	C
Q14204	15	810.77	2.59	Normal	Low risk	Cytoplasmic dynein 1 heavy chain 1 GN=DYNC1H1	E
Q14254	3	229.29	4.39	High risk	Low risk	Flotillin-2 GN=FLOT2	E
Q14697	6	400.91	3.37	High risk	Low risk	Neutral alpha-glucosidase AB GN=GANAB	E
Q14767	17	1080.36	11.11	Low risk	Normal	Latent-transforming growth factor beta-binding protein 2 GN=LTBP2	C
Q14914	3	167.21	4.38	Normal	Low risk	Prostaglandin reductase 1 GN=PTGR1	E
Q14956	3	147.41	2.81	Normal	Low risk	Transmembrane glycoprotein NMB GN=GPNMB	NC
Q14980	10	445.09	6.47	Normal	High risk	Nuclear mitotic apparatus protein 1 GN=NUMA1	E
Q15019	9	608.44	4.28	Normal	Low risk	Septin-2 GN=SEPT2	E
Q15063	11	692.93	13.88	Low risk	Normal	Periostin GN=POSTN	C
Q15075	35	2020.44	3.67	Normal	Low risk	Early endosome antigen 1 GN=EEA1	E
Q15113	3	309.43	10.45	Low risk	Normal	Procollagen C-endopeptidase enhancer 1 GN=PCOLCE	C
Q15365	5	418.46	2.39	Normal	High risk	Poly(rC)-binding protein 1 GN=PCBP1	E
Q15582	10	714.48	6.41	High risk	Normal	Transforming growth factor-beta-induced protein ig-h3 GN=TGFBI	C
Q15818	4	209.98	9.27	High risk	Normal	Neuronal pentraxin-1 GN=NPTX1	NC
Q16181	4	203.16	2.88	Normal	Low risk	Septin-7 GN=SEPT7	E
Q16270	14	1280.19	10.62	High risk	Normal	Insulin-like growth factor-binding protein 7 GN=IGFBP7	C
Q16363	20	1128.87	8.28	Low risk	Normal	Laminin subunit alpha-4 GN=LAMA4	C
Q16531	3	123.42	3.71	Normal	High risk	DNA damage-binding protein 1 GN=DDB1	E
Q16555	11	936.62	7.44	Normal	High risk	Dihydropyrimidinase-related protein 2 GN=DPYSL2	E
Q16610	14	720.42	2.68	High risk	Normal	Extracellular matrix protein 1 GN=ECM1	C
Q16674	3	141.17	13.79	High risk	Normal	Melanoma-derived growth regulatory protein GN=MIA	C
Q6E0U4	3	252.11	16.82	High risk	Normal	Dermokine GN=DMKN	C
Q6UVK1	28	1590.71	11.38	High risk	Normal	Chondroitin sulfate proteoglycan 4 GN=CSPG4	E
Q71DI3	5	414.24	7.32	Normal	High risk	Histone H3.2 GN=HIST2H3A	E
Q86UX7	4	217.02	3.31	High risk	Low risk	Fermitin family homolog 3 GN=FERMT3	E
Q8IUX7	6	407.11	11.09	High risk	Normal	Adipocyte enhancer-binding protein 1 GN=AEBP1	C
Q8IX30	3	133.47	9.27	High risk	Normal	Signal peptide, CUB and EGF-like domain-containing protein 3 GN=SCUBE3	C
Q8IZP0	4	208.98	3.4	Normal	Low risk	Abl interactor 1 GN=ABI1	E
Q8N2S1	3	99.88	5.16	Low risk	Normal	Latent-transforming growth factor beta-binding protein 4 GN=LTBP4	C
Q8NBS9	7	363.6	2.12	Low risk	High risk	Thioredoxin domain-containing protein 5 GN=TXNDC5	E
Q92626	16	879.46	22.21	Low risk	Normal	Peroxidasin homolog GN=PXDN	C
Q92692	4	218.26	6.62	High risk	Normal	Nectin-2 GN=PVRL2	E
Q92743	7	442.47	20.66	High risk	Normal	Serine protease HTRA1 GN=HTRA1	C
Q93052	3	107.53	2.37	Low risk	High risk	Lipoma-preferred partner GN=LPP	NC
Q969P0	9	505.65	9.27	Normal	Low risk	Immunoglobulin superfamily member 8 GN=IGSF8	E
Q96GW7	16	953.29	39.99	Normal	High risk	Brevican core protein GN=BCAN	C
Q96JB6	5	221.21	6.38	High risk	Normal	Lysyl oxidase homolog 4 GN=LOXL4	C
Q96KP4	5	232.12	3.16	Normal	High risk	Cytosolic n-specific dipeptidase GN=CNDP2	E
Q96PU5	3	139.1	6.28	Normal	Low risk	E3 ubiquitin-protein ligase NEDD4-like GN=NEDD4L	E
Q99497	7	476.67	2.54	Normal	High risk	Protein deglycase DJ-1 GN=PARK7	E
Q99536	10	602.31	11.99	Normal	Low risk	Synaptic vesicle membrane protein VAT-1 homolog GN=VAT1	E
Q99538	3	200.35	6.88	High risk	Normal	Legumain GN=LGMN	E
Q99715	8	380.76	7.55	Low risk	Normal	Collagen alpha-1(XII) chain GN=COL12A1	C
Q99969	5	242.42	6.15	High risk	Normal	Retinoic acid receptor responder protein 2 GN=RARRES2	C
Q99985	3	125.31	18.38	Normal	High risk	Semaphorin-3C GN=SEMA3C	C
Q99988	9	583.69	13.93	High risk	Normal	Growth/differentiation factor 15 GN=GDF15	C
Q9BUT1	3	189.29	10.34	Normal	Low risk	3-hydroxybutyrate dehydrogenase type 2 GN=BDH2	E
Q9H0E2	3	134.72	3.86	Normal	Low risk	Toll-interacting protein GN=TOLLIP	E
Q9H4A4	6	235.78	2.03	Normal	Low risk	Aminopeptidase B GN=RNPEP	C
Q9HB71	3	165.04	2.2	Normal	High risk	Calcyclin-binding protein GN=CACYBP	E
Q9HC38	4	201.23	5.39	Normal	Low risk	Glyoxalase domain-containing protein 4 GN=GLOD4	E
Q9HCU0	3	141.43	6.77	Low risk	Normal	Endosialin GN=CD248	E
Q9NQ30	3	194.35	17.85	Low risk	Normal	Endothelial cell-specific molecule 1 GN=ESM1	C
Q9NQR4	5	255.45	4.6	Normal	High risk	Omega-amidase NIT2 GN=NIT2	E
Q9NQW7	6	252.9	3.63	Normal	High risk	Xaa-Pro aminopeptidase 1 GN=XPNPEP1	E
Q9NR45	5	261.08	9.11	Normal	Low risk	Sialic acid synthase GN=NANS	E
Q9NRV9	4	276.29	9.56	Normal	Low risk	Heme-binding protein 1 GN=HEBP1	E
Q9NS15	4	236.53	5.36	High risk	Normal	Latent-transforming growth factor beta-binding protein 3 GN=LTBP3	C
Q9NZM1	22	1209.91	18.49	High risk	Normal	Myoferlin GN=MYOF	E
Q9P265	3	158.75	3.34	Normal	Low risk	Disco-interacting protein 2 homolog B GN=DIP2B	E
Q9P2B2	5	197.74	2.68	Low risk	Normal	Prostaglandin F2 receptor negative regulator GN=PTGFRN	NC
Q9P2E9	27	1428.2	3.03	Normal	High risk	Ribosome-binding protein 1 GN=RRBP1	NC
Q9UBG0	5	213.11	6.24	High risk	Normal	C-type manse receptor 2 GN=MRC2	NC
Q9UBQ7	3	171.53	5.05	Normal	Low risk	Glyoxylate reductase/hydroxypyruvate reductase GN=GRHPR	E
Q9UBX1	3	179.26	3.01	Low risk	High risk	Cathepsin F GN=CTSF	E
Q9UNE7	3	116.39	2.31	Normal	High risk	E3 ubiquitin-protein ligase CHIP GN=STUB1	E
Q9Y230	3	144.56	2.93	Normal	High risk	RuvB-like 2 GN=RUVBL2	E
Q9Y240	5	307.73	18.16	Low risk	Normal	C-type lectin domain family 11 member A GN=CLEC11A	C
Q9Y265	4	222.71	3.36	Normal	High risk	RuvB-like 1 GN=RUVBL1	E
Q9Y2S2	3	146.23	15.1	Normal	Low risk	Lambda-crystallin homolog GN=CRYL1	E
Q9Y2W1	3	227.35	14.64	Normal	High risk	Thyroid hormone receptor-associated protein 3 GN=THRAP3	E
Q9Y4K0	7	408.32	15.52	High risk	Normal	Lysyl oxidase homolog 2 GN=LOXL2	C
Q9Y639	3	146.05	3.37	High risk	Normal	Neuroplastin GN=NPTN	NC
Q9Y6C2	7	326.86	5.37	Low risk	Normal	EMILIN-1 GN=EMILIN1	C
Q9Y6E0	6	235.33	3.33	Normal	Low risk	Serine/threonine-protein kinase 24 GN=STK24	E
Q9Y6U3	3	140.41	15.07	Normal	High risk	Adseverin GN=SCIN	E
C = Classical secretion; NC = Non-classical secretion; E = exosomal
